# Supplementary material for: Calcium dynamics regulating the timing of decision-making in C. elegans
Source: eLife. 2017 May 23;6:e21629. doi: 10.7554/eLife.21629 (PMC5441874; doi:10.7554/eLife.21629)
Supplement: Supplementary file 1. — DOI: http://dx.doi.org/10.7554/eLife.21629.027 [file elife-21629-supp1.xlsx]

## Sheet: v1
Supplementary File 1. Detailed results of statistical tests.
Figure	Parameter		Number of Groups		Group 1	Group 2	Group 3	Group 4	Group 5	Group 6	Group 7	Group 8	Group 9	Group 10	Group 11		Unit of number		Statistical tests used		p value		Other result		Post-hock test		p value of post-hock test		Other result of post-hock test
1D	Average turn number per pirouette (times)		2		Salt-taxis (n=1001)	2-nn avoidance (n=909)											pirouettes		Mann-Whitney test		< 0.0001		Mann-Whitney U = 205300
3B	Average turning rate (/s)		3		zero-phase (n=20)	up-phase (n=20)	down-phase (n=20)										animals		Kruskal-Wallis test		9.494E-09 (***)		Kruskal-Wallis statistic = 36.9452		Steel-Dwass test		Group 1 vs 2: 7.690559E-05 (***) Group 1 vs 3: 7.729172E-04 (***) Group 2 vs 3: 7.730848E-07 (***)		t = 4.2065980 t = 3.6478310 t = 5.1516130
3D	Average turning rate (/s)		2		ATR- (n=20)	ATR+ (n=20)											animals		Mann-Whitney test		0.0037 (**)		Mann-Whitney U = 97.50
3F	Average turning rate (/s)		2		ATR- (n=16)	ATR+ (n=16)											animals		Mann-Whitney test		0.0161 (*)		Mann-Whitney U = 74.50
4A	Average turning rate, 0-10 s (/s)		4		45 s odor-up condition (n=32)	90 s odor-up condition (n=39)	180 s odor-up condition (n=35)	no odor-up condition (n=41)									animals		Kruskal-Wallis test		3.952E-05 (***)		Kruskal-Wallis statistic = 23.0449		Steel-Dwass test		Group 1 vs 4: 0.0002424187 (***) Group 2 vs 4: 0.0001813949 (***) Group 3 vs 4: 0.1249599516 (ns)		t = 4.099140 t = 4.166364 t = 2.193574
4B	Average turning rate, 0-10 s (/s)		4		45 s odor-down condition (n=42)	90 s odor-down condition (n=43)	180 s odor-down condition (n=48)	no odor-down condition (n=38)									animals		Kruskal-Wallis test		0.000123 (***)		Kruskal-Wallis statistic = 20.6743		Steel-Dwass test		Group 1 vs 4: 2.293802E-05 (***) Group 2 vs 4: 3.867131E-01 (ns) Group 3 vs 4: 5.475971E-01 (ns)		t = 4.6184598 t = 1.5857975 t = 1.3239193
	Average turning rate, 10-20 s (/s)		4		45 s odor-down condition (n=42)	90 s odor-down condition (n=43)	180 s odor-down condition (n=48)	no odor-down condition (n=38)									animals		Kruskal-Wallis test		1.216E-07 (***)		Kruskal-Wallis statistic = 35.0035		Steel-Dwass test		Group 1 vs 4: 1.815680E-06 (***) Group 2 vs 4: 6.907635E-05 (***) Group 3 vs 4: 2.091765E-01 (ns)		t = 5.120952 t = 4.383010 t = 1.945302
	Average turning rate, 20-30 s (/s)		4		45 s odor-down condition (n=42)	90 s odor-down condition (n=43)	180 s odor-down condition (n=48)	no odor-down condition (n=38)									animals		Kruskal-Wallis test		1.462E-08 (***)		Kruskal-Wallis statistic = 39.3512		Steel-Dwass test		Group 1 vs 4: 2.931959E-08 (***) Group 2 vs 4: 9.016800E-04 (***) Group 3 vs 4: 4.355354E-02 (*)		t = 5.850809 t = 3.780148 t = 2.620465
4C	Average turning rate, 0-10 s (/s)		2		ATR- (n=18)	ATR+ (n=19)											animals		Mann-Whitney test		0.0261 (*)		Mann-Whitney U = 101.5
	Average turning rate, 10-20 s (/s)		2		ATR- (n=18)	ATR+ (n=19)											animals		Mann-Whitney test		0.0040 (**)		Mann-Whitney U = 90
	Average turning rate, 20-30 s (/s)		2		ATR- (n=18)	ATR+ (n=19)											animals		Mann-Whitney test		0.0005 (***)		Mann-Whitney U = 73
	Average turning rate, 30-40 s (/s)		2		ATR- (n=18)	ATR+ (n=19)											animals		Mann-Whitney test		N/A (all the animals showed no turn in ATR-)		-
5C	Distribution of bearing at run initiation (times)		2		Integration model (n=2321)	Differentiation model (n=3178)											runs		Mardia-Watson-Wheeler test		1.59E-12 (***)		W = 54.34
7C, left	Average dR during odor-down phase		6		wild-type (n=92)	unc-2(lf) (n=39)	egl-19(rf) (n=40)	egl-19(drug) (n=48)	itr-1(rf) (n=49)	unc-68(lf) (n=34)							animals		Kruskal-Wallis test		7.353E-08 (***)		Kruskal-Wallis statistic = 41.5239		Steel-Dwass test		Group 1 vs 2: 5.509984E-01 (ns) Group 1 vs 3: 6.827776E-04 (***) Group 1 vs 4: 7.447483E-05 (***) Group 1 vs 5: 2.607391E-01 (ns) Group 1 vs 6: 9.996640E-01 (ns)		t = 1.67115035 t = 4.06521997 t = 4.56123115 t = 2.15184451 t = 0.30228603
7C, right	Average dR during initial response		9		wild-type (n=77)	unc-2(lf) (n=26)	cca-1(lf) (n=42)	egl-19(drug) (n=41)	itr-1(rf) (n=31)	unc-68(lf) (n=39)	unc-68(drug) (n=20)	itr-1(rf) +unc-68(drug) (n=46)	egl-19(drug) +itr-1(rf) (n=59)	egl-19(drug) +unc-68(lf) (n=58)	egl-19(drug) +itr-1(rf) +unc-68(drug) (n=49)		animals		Kruskal-Wallis test		2.404E-15 (***)		Kruskal-Wallis statistic = 91.7532		Steel-Dwass test		Group 1 vs 2: 9.999982E-01 (ns) Group 1 vs 3: 6.555699E-01 (ns) Group 1 vs 4: 9.905578E-02 (ns) Group 1 vs 5: 6.821543E-01 (ns) Group 1 vs 6: 8.281221E-01 (ns) Group 1 vs 7: 7.850929E-01 (ns) Group 1 vs 8: 2.451043E-05 (***) Group 1 vs 9: 6.727680E-04 (***) Group 1 vs 10: 5.642987E-09 (***) Group 1 vs 11: 5.274542E-09 (***)		t = 0.4251380 t = 1.9907330 t = 2.9812769 t = 1.9524909 t = 1.7152528 t = 1.7923106 t = 5.0440899 t = 4.3580227 t = 6.4628818 t = 6.4730922
2-S1D, right	2-nonanone concentration at 1 min (mM)		2		y = 0 (mm) (n=8)	y = 15 (mm) (n=8)											trials		Mann-Whitney test		0.5737		Mann-Whitney U = 26
	2-nonanone concentration at 3 min (mM)		2		y = 0 (mm) (n=8)	y = 15 (mm) (n=8)											trials		Mann-Whitney test		0.5737		Mann-Whitney U = 26
	2-nonanone concentration at 6 min (mM)		2		y = 0 (mm) (n=9)	y = 15 (mm) (n=8)											trials		Mann-Whitney test		0.1388		Mann-Whitney U = 20
	2-nonanone concentration at 9 min (mM)		2		y = 0 (mm) (n=9)	y = 15 (mm) (n=9)											trials		Mann-Whitney test		0.3865		Mann-Whitney U = 30
	2-nonanone concentration at 12 min (mM)		2		y = 0 (mm) (n=8)	y = 15 (mm) (n=8)											trials		Mann-Whitney test		0.7984		Mann-Whitney U = 29
3-S1B	Distribution of migratory bearing during odor-down phase		1		wild-type (n=20)												animals		Watson's U2 test, uniform		> 0.1		Watson's U2 statistic = 0.138
